# Supplementary material for: A Novel Bisquaternary Ammonium Compound as an Anion Sensor—ESI-MS and Fluorescence Study
Source: Int J Mol Sci. 2024 Mar 19;25(6):3467. doi: 10.3390/ijms25063467 (PMC10970393; doi:10.3390/ijms25063467)
Supplement: Supplementary file 1 [file ijms-25-03467-s001.zip]

Archive with 1 entries (1 files):
- ijms-2888654-supplementary.pdf
